# Supplementary material for: Exploring the Impact of Bioactive Compounds Found in Extra Virgin Olive Oil on NRF2 Modulation in Alzheimer’s Disease
Source: Antioxidants (Basel). 2025 Aug 2;14(8):952. doi: 10.3390/antiox14080952 (PMC12382887; doi:10.3390/antiox14080952)
Supplement: Supplementary file 1 [file antioxidants-14-00952-s001.zip › SupplementaryFileS1.xlsx]

## Sheet: swissadme(3)
Molecule	Canonical SMILES	Formula	MW	#Heavy atoms	#Aromatic heavy atoms	Fraction Csp3	#Rotatable bonds	#H-bond acceptors	#H-bond donors	MR	TPSA	iLOGP	XLOGP3	WLOGP	MLOGP	Silicos-IT Log P	Consensus Log P	ESOL Log S	ESOL Solubility (mg/ml)	ESOL Solubility (mol/l)	ESOL Class	Ali Log S	Ali Solubility (mg/ml)	Ali Solubility (mol/l)	Ali Class	Silicos-IT LogSw	Silicos-IT Solubility (mg/ml)	Silicos-IT Solubility (mol/l)	Silicos-IT class	GI absorption	BBB permeant	Pgp substrate	CYP1A2 inhibitor	CYP2C19 inhibitor	CYP2C9 inhibitor	CYP2D6 inhibitor	CYP3A4 inhibitor	log Kp (cm/s)	Lipinski #violations	Ghose #violations	Veber #violations	Egan #violations	Muegge #violations	Bioavailability Score	PAINS #alerts	Brenk #alerts	Leadlikeness #violations	Synthetic Accessibility
Caffeic acid	C1=CC(=C(C=C1C=CC(=O)O)O)O	C9H8O4	180.16	13	6	0	2	4	3	47.16	77.76	0.97	1.15	1.09	0.7	0.75	0.93	-1.89	2.32	0.0129	Very soluble	-2.38	0.755	0.00419	Soluble	-0.71	35.1	0.195	Soluble	High	No	No	No	No	No	No	No	-6.58	0	0	0	0	1	0.56	1	2	1	1.81
Hydroxytyrosol	C1=CC(=C(C=C1CCO)O)O	C8H10O3	154.16	11	6	0.25	2	3	3	41.42	60.69	1.28	-0.72	0.63	0.6	1.04	0.56	-0.61	37.5	0.243	Very soluble	-0.08	129	0.835	Very soluble	-1.47	5.27	0.0342	Soluble	High	No	No	No	No	No	No	No	-7.75	0	1	0	0	1	0.55	1	1	1	1.08
Tyrosol	C1=CC(=CC=C1CCO)O	C8H10O2	138.16	10	6	0.25	2	2	2	39.4	40.46	1.4	0.43	0.93	1.21	1.52	1.1	-1.28	7.26	0.0525	Very soluble	-0.85	19.6	0.142	Very soluble	-2.03	1.3	0.0094	Soluble	High	Yes	No	No	No	No	No	No	-6.84	0	2	0	0	1	0.55	0	0	1	1
Oleuropein aglycone	CC=C1C(C(=COC1O)C(=O)OC)CC(=O)OCCC2=CC(=C(C=C2)O)O	C19H22O8	378.37	27	6	0.37	8	8	3	94.89	122.52	2.57	1.15	1.54	0.76	1.84	1.57	-2.55	1.07	0.00284	Soluble	-3.32	0.182	0.000481	Soluble	-2.43	1.41	0.00373	Soluble	High	No	Yes	No	No	No	No	No	-7.79	0	0	0	0	0	0.56	1	3	2	4.63
Oleacein	CC=C(C=O)C(CC=O)CC(=O)OCCC1=CC(=C(C=C1)O)O	C17H20O6	320.34	23	6	0.35	10	6	2	84.73	100.9	2.01	1.11	1.92	1.06	3.16	1.85	-2.06	2.8	0.00874	Soluble	-2.82	0.483	0.00151	Soluble	-2.96	0.353	0.0011	Soluble	High	No	No	No	No	No	No	No	-7.47	0	0	0	0	0	0.55	1	3	1	3.16
Oleocanthal	CC=C(C=O)C(CC=O)CC(=O)OCCC1=CC=C(C=C1)O	C17H20O5	304.34	22	6	0.35	10	5	1	82.71	80.67	2.22	1.47	2.22	1.6	3.6	2.22	-2.19	1.94	0.00639	Soluble	-2.77	0.516	0.0017	Soluble	-3.54	0.0876	0.000288	Soluble	High	No	No	No	No	No	No	No	-7.11	0	0	0	0	0	0.55	0	2	1	3.08
1-acetoxypinoresinol	CC(=O)OC12COC(C1COC2C3=CC(=C(C=C3)O)OC)C4=CC(=C(C=C4)O)OC	C22H24O8	416.42	30	12	0.41	6	8	2	105.84	103.68	3.48	1.8	2.23	0.75	2.63	2.18	-3.46	0.146	0.00035	Soluble	-3.6	0.105	0.000253	Soluble	-4.44	0.015	3.61e-05	Moderately soluble	High	No	Yes	No	No	No	Yes	Yes	-7.56	0	0	0	0	0	0.55	0	0	1	4.39
Pinoresinol	COC1=C(C=CC(=C1)C2C3COC(C3CO2)C4=CC(=C(C=C4)O)OC)O	C20H22O6	358.39	26	12	0.4	4	6	2	94.9	77.38	2.67	2.28	2.54	1.17	2.66	2.26	-3.58	0.0952	0.000266	Soluble	-3.54	0.103	0.000287	Soluble	-4.19	0.0229	6.4e-05	Moderately soluble	High	Yes	Yes	No	No	No	Yes	Yes	-6.87	0	0	0	0	0	0.55	0	0	1	3.99
Apigenin	C1=CC(=CC=C1C2=CC(=O)C3=C(C=C(C=C3O2)O)O)O	C15H10O5	270.24	20	16	0	1	5	3	73.99	90.9	1.89	3.02	2.58	0.52	2.52	2.11	-3.94	0.0307	0.000114	Soluble	-4.59	0.00688	2.55e-05	Moderately soluble	-4.4	0.0107	3.94e-05	Moderately soluble	High	No	No	Yes	No	No	Yes	Yes	-5.8	0	0	0	0	0	0.55	0	0	0	2.96
Luteolin	C1=CC(=C(C=C1C2=CC(=O)C3=C(C=C(C=C3O2)O)O)O)O	C15H10O6	286.24	21	16	0	1	6	4	76.01	111.13	1.86	2.53	2.28	-0.03	2.03	1.73	-3.71	0.0563	0.000197	Soluble	-4.51	0.00884	3.09e-05	Moderately soluble	-3.82	0.0429	0.00015	Soluble	High	No	No	Yes	No	No	Yes	Yes	-6.25	0	0	0	0	0	0.55	1	1	0	3.02
Beta-sitosterol	CCC(CCC(C)C1CCC2C1(CCC3C2CC=C4C3(CCC(C4)O)C)C)C(C)C	C29H50O	414.71	30	0	0.93	6	1	1	133.23	20.23	4.79	9.34	8.02	6.73	7.04	7.19	-7.9	5.23e-06	1.26e-08	Poorly soluble	-9.67	8.9e-08	2.15e-10	Poorly soluble	-6.19	0.000269	6.49e-07	Poorly soluble	Low	No	No	No	No	No	No	No	-2.2	1	3	0	1	2	0.55	0	1	2	6.3
Campesterol	CC(C)C(C)CCC(C)C1CCC2C1(CCC3C2CC=C4C3(CCC(C4)O)C)C	C28H48O	400.68	29	0	0.93	5	1	1	128.42	20.23	4.92	8.8	7.63	6.54	6.63	6.9	-7.54	1.16e-05	2.9e-08	Poorly soluble	-9.11	3.13e-07	7.8e-10	Poorly soluble	-5.79	0.000642	1.6e-06	Moderately soluble	Low	No	No	No	No	No	No	No	-2.5	1	2	0	1	2	0.55	0	1	2	6.17
Squalene	CC(=CCCC(=CCCC(=CCCC=C(C)CCC=C(C)CCC=C(C)C)C)C)C	C30H50	410.72	30	0	0.6	15	0	0	143.48	0	6.37	11.58	10.6	7.93	10.41	9.38	-8.69	8.35e-07	2.03e-09	Poorly soluble	-11.57	1.11e-09	2.71e-12	Insoluble	-7.48	1.37e-05	3.33e-08	Poorly soluble	Low	No	No	No	No	No	No	No	-0.58	1	3	1	1	2	0.55	0	1	3	4.73
Alpha-tocopherol	CC1=C(C2=C(CCC(O2)(C)CCCC(C)CCCC(C)CCCC(C)C)C(=C1O)C)C	C29H50O2	430.71	31	6	0.79	12	2	1	139.27	29.46	5.92	10.7	8.84	6.14	9.75	8.27	-8.6	1.08e-06	2.5e-09	Poorly soluble	-11.27	2.3e-09	5.33e-12	Insoluble	-9.16	2.97e-07	6.89e-10	Poorly soluble	Low	No	Yes	No	No	No	No	No	-1.33	1	3	1	1	1	0.55	0	0	3	5.17
Oleanolic acid	CC1(CCC2(CCC3(C(=CCC4C3(CCC5C4(CCC(C5(C)C)O)C)C)C2C1)C)C(=O)O)C	C30H48O3	456.7	33	0	0.9	1	3	2	136.65	57.53	3.89	7.49	7.23	5.82	5.85	6.06	-7.32	2.16e-05	4.74e-08	Poorly soluble	-8.53	1.34e-06	2.94e-09	Poorly soluble	-6.12	0.000345	7.55e-07	Poorly soluble	Low	No	No	No	No	No	No	No	-3.77	1	3	0	1	1	0.85	0	1	2	6.08
Maslinic acid	CC1(CCC2(CCC3(C(=CCC4C3(CCC5C4(CC(C(C5(C)C)O)O)C)C)C2C1)C)C(=O)O)C	C30H48O4	472.7	34	0	0.9	1	4	3	137.82	77.76	3.55	6.51	6.2	4.97	4.96	5.24	-6.81	7.39e-05	1.56e-07	Poorly soluble	-7.94	5.43e-06	1.15e-08	Poorly soluble	-5.3	0.00237	5.02e-06	Moderately soluble	High	No	Yes	No	No	No	No	No	-4.56	1	3	0	1	1	0.56	0	1	2	6.22
