# Supplementary material for: Exploring the Impact of Bioactive Compounds Found in Extra Virgin Olive Oil on NRF2 Modulation in Alzheimer’s Disease
Source: Antioxidants (Basel). 2025 Aug 2;14(8):952. doi: 10.3390/antiox14080952 (PMC12382887; doi:10.3390/antiox14080952)
Supplement: Supplementary file 1 [file antioxidants-14-00952-s001.zip › SupplementaryFileS2.xlsx]

## Sheet: Sheet1
DEGs Alzheimers			DEGs EVOO
GeneSymbol	Regulation		GeneSymbol	Regulation
AKR1B1	Down		CX3CR1	Over
ATF6	Down		GIMAP4	Over
BAZ1B	Down		HSPA1A	Over
BLVRA	Down		MNDA	Over
BLVRB	Down		GIMAP8	Over
BRPF3	Down		NFE2	Over
CHD6	Down		MS4A6A	Over
CHUK	Down		MSRB1	Over
COPS7A	Down		PCMT1	Over
CSNK2A1	Down		TLR8	Over
EGR1	Down		DYNLL1	Over
EPHX1	Down		GIMAP1	Over
ETS2	Down		STAT1	Over
ETV1	Down		RNASE6	Over
FBXW7	Down		APOBEC3G	Over
FTH1	Down		RAB10	Over
G6PD	Down		SGK223	Over
GADD45GIP1	Down		MKKS	Over
GCLC	Down		GPBAR1	Over
GLRX	Down		GIMAP5	Over
GLS	Down		VPS35	Over
GSK3B	Down		FCRLA	Over
GSS	Down		DCAF7	Over
HKDC1	Down		CLEC12A	Over
HLF	Down		ZDHHC16	Over
MAPK11	Down		AARS	Over
MAPK14	Down		LYL1	Over
MBTPS1	Down		GAPT	Over
MYSM1	Down		SMCO4	Over
PGD	Down		COA3	Over
PRDX1	Down		ICAM2	Over
PRKCA	Down		ZMYM6	Over
PRKCB	Down		MRPS31	Over
PRKCE	Down		PAGR1	Over
PRKCG	Down		THEM6	Over
PRKCI	Down		CD79B	Over
PRKCZ	Down		ACTR3	Over
RBX1	Down		DENND2D	Over
SMARCA4	Down		LOC728554	Over
SQSTM1	Down		RAB32	Over
TALDO1	Down		ATP6V1D	Over
TBP	Down		PARP1	Over
TKT	Down		METTL13	Over
TXN	Down		GPR162	Over
TXNRD1	Down		ARL2	Over
UBC	Down		RBM14	Over
ZBTB24	Down		MFSD3	Over
ARRB1	Up		FGD3	Over
BPTF	Up		C9orf69	Over
BRD1	Up		RASSF7	Over
CASP7	Up		BTK	Over
CEBPB	Up		ARPC1B	Over
CEBPD	Up		RPA2	Over
CREB5	Up		ARHGAP17	Over
CREBBP	Up		PAQR8	Over
CSNK1A1	Up		CCR2	Over
EBF1	Up		ELP3	Over
EGFR	Up		TNFAIP8	Over
EIF2AK3	Up		RGS18	Over
ELF1	Up		FLI1	Over
EP300	Up		EOMES	Over
ETS1	Up		C17orf62	Over
JUN	Up		RNF20	Over
JUND	Up		FAM111A	Over
KAT2B	Up		ARFIP1	Over
MAF	Up		SH2D3C	Over
MAFF	Up		TST	Over
MAFK	Up		COQ5	Over
NFAT5	Up		EGLN2	Over
NFATC2	Up		GIMAP2	Over
NFE2L2	Up		TPST2	Over
NQO1	Up		DEXI	Over
PRDX6	Up		JAML	Over
RELA	Up		CASP1	Over
SLC7A11	Up		MED16	Over
SMARCC1	Up		PNPO	Over
SMARCC2	Up		SCIMP	Over
SP1	Up		VKORC1	Over
STAT3	Up		SAMD3	Over
WAC	Up		SLC35A1	Over
			SNX27	Over
			KLHL22	Over
			DNAJA3	Over
			GNA13	Under
			VPS37B	Under
			CARD19	Under
			IRS2	Under
			CEP95	Under
			ZNF331	Under
			REC8	Under
			RAD23B	Under
			TTYH3	Under
			IQSEC1	Under
			SMAP2	Under
			GNA15	Under
			HMGB1	Under
			RNF103	Under
			SYTL2	Under
			RNY3	Under
			GMEB2	Under
			PDE4D	Under
			CSNK1D	Under
			RSRC2	Under
			ZBED4	Under
			JOSD1	Under
			CBLB	Under
			TSPOAP1	Under
			REL	Under
			ATP2B1	Under
			CRTC2	Under
			RNF10	Under
			KANSL2	Under
			UGCG	Under
			JARID2	Under
			JUN	Under
			SYAP1	Under
			SNORD11	Under
			WTAP	Under
			HNRNPH1	Under
			YES1	Under
			NDUFAF5	Under
			FEM1C	Under
			KDM2A	Under
			NRIP3	Under
			RNF125	Under
			MGAT4A	Under
			HIF1A	Under
			DUSP8	Under
			IFNGR1	Under
			ATG2A	Under
			ITPRIP	Under
			CXCL2	Under
			CSGALNACT2	Under
			TSPYL2	Under
			CLASRP	Under
			MNT	Under
			ANPEP	Under
			PPP1R16B	Under
			TMEM2	Under
			SIK1	Under
			ZBTB16	Under
			ZC3H12A	Under
			BTG3	Under
			HNRNPL	Under
			SC5D	Under
			AVPI1	Under
			SKP1	Under
			ERMN	Under
			IRF2BP2	Under
			PSMD12	Under
			IRAK3	Under
			PTS	Under
			TNFRSF12A	Under
			CXCR4	Under
			DCTN6	Under
			SNIP1	Under
			SNHG9	Under
			CXCL16	Under
			EMP1	Under
			DDIT4	Under
			PHLDA1	Under
			RGCC	Under
			RAP1GAP2	Under
			CLEC7A	Under
			CHD1	Under
			ENC1	Under
			METRNL	Under
			ZBTB43	Under
			SAMSN1	Under
			ANKDD1A	Under
			GABARAPL1	Under
			NR4A2	Under
			BCL3	Under
			RBM38	Under
			TNFRSF21	Under
			MAFB	Under
			GRASP	Under
			CXCL8	Under
			TNFAIP3	Under
			THBS1	Under
			SLC7A5	Under
