# Supplementary material for: Exploring the Impact of Bioactive Compounds Found in Extra Virgin Olive Oil on NRF2 Modulation in Alzheimer’s Disease
Source: Antioxidants (Basel). 2025 Aug 2;14(8):952. doi: 10.3390/antiox14080952 (PMC12382887; doi:10.3390/antiox14080952)
Supplement: Supplementary file 1 [file antioxidants-14-00952-s001.zip › SupplementaryFileS3.xlsx]

## Sheet: Sheet1
BioactineCompounds-EVOO	AssociatedProteins-EVOO
alpha-tocopherol	CFTR
alpha-tocopherol	CLCN3
alpha-tocopherol	CPT1A
alpha-tocopherol	CRABP2
alpha-tocopherol	CRP
alpha-tocopherol	CXCL8
alpha-tocopherol	CYP2E1
alpha-tocopherol	CYP3A4
alpha-tocopherol	CYP3A5
alpha-tocopherol	CYP4F2
alpha-tocopherol	DDIT3
alpha-tocopherol	EIF2A
alpha-tocopherol	FN1
alpha-tocopherol	FYN
alpha-tocopherol	GCLC
alpha-tocopherol	GCLM
alpha-tocopherol	GPX1
alpha-tocopherol	GPX4
alpha-tocopherol	HBG2
alpha-tocopherol	HMOX1
alpha-tocopherol	HP
alpha-tocopherol	ICAM1
alpha-tocopherol	IKBKB
alpha-tocopherol	IL10
alpha-tocopherol	IL6
alpha-tocopherol	JUN
alpha-tocopherol	KCNH2
alpha-tocopherol	KEAP1
alpha-tocopherol	LCK
alpha-tocopherol	LDHA
alpha-tocopherol	LGALS3BP
alpha-tocopherol	LYN
alpha-tocopherol	MAPK1
alpha-tocopherol	MAPK14
alpha-tocopherol	MAPK3
alpha-tocopherol	MAPK8
alpha-tocopherol	MAPK9
alpha-tocopherol	MBP
alpha-tocopherol	MUC4
alpha-tocopherol	NFE2L2
alpha-tocopherol	NFKB1
alpha-tocopherol	NFKBIA
alpha-tocopherol	NOS2
alpha-tocopherol	NOS3
alpha-tocopherol	NQO1
alpha-tocopherol	NR1I2
alpha-tocopherol	PARK7
alpha-tocopherol	PARP1
alpha-tocopherol	PGK1
alpha-tocopherol	PLG
alpha-tocopherol	PPARA
alpha-tocopherol	PPARG
alpha-tocopherol	PTGS2
alpha-tocopherol	RELA
alpha-tocopherol	RPS6
alpha-tocopherol	RXRA
alpha-tocopherol	SELE
alpha-tocopherol	SLC1A2
alpha-tocopherol	SLC7A11
alpha-tocopherol	SLPI
alpha-tocopherol	SMAD4
alpha-tocopherol	SNCA
alpha-tocopherol	SOD1
alpha-tocopherol	TERT
alpha-tocopherol	TF
alpha-tocopherol	TNF
alpha-tocopherol	TNFRSF10B
alpha-tocopherol	TP53
alpha-tocopherol	VCAM1
alpha-tocopherol	XBP1
alpha-tocopherol	YY1
alpha-tocopherol	PRKCB
alpha-tocopherol	ALOX5
alpha-tocopherol	PRKCA
alpha-tocopherol	DGKA
alpha-tocopherol	PPP2CB
alpha-tocopherol	PPP2CA
alpha-tocopherol	SEC14L4
alpha-tocopherol	SEC14L3
alpha-tocopherol	SEC14L2
alpha-tocopherol	TTPA
alpha-tocopherol	AGTR2
alpha-tocopherol	EGFR
alpha-tocopherol	CYP1A2
alpha-tocopherol	DRD3
alpha-tocopherol	SLC6A3
alpha-tocopherol	CHRM1
alpha-tocopherol	OPRK1
alpha-tocopherol	ADRA2C
alpha-tocopherol	ADORA1
alpha-tocopherol	ADORA2A
alpha-tocopherol	ADRB3
alpha-tocopherol	ELANE
alpha-tocopherol	CCR4
alpha-tocopherol	HRH1
alpha-tocopherol	CTSG
alpha-tocopherol	PTGS1
alpha-tocopherol	CXCR2
alpha-tocopherol	TBXAS1
alpha-tocopherol	ADORA3
alpha-tocopherol	MMP9
alpha-tocopherol	PPP3CA
alpha-tocopherol	CYP2C9
alpha-tocopherol	CYP2D6
alpha-tocopherol	MC3R
alpha-tocopherol	NPY2R
alpha-tocopherol	MMP1
alpha-tocopherol	EDNRA
alpha-tocopherol	ESR2
alpha-tocopherol	UGT2B7
alpha-tocopherol	HTR6
alpha-tocopherol	TACR1
alpha-tocopherol	ESR1
alpha-tocopherol	HMGCR
alpha-tocopherol	CHRM4
alpha-tocopherol	OPRM1
alpha-tocopherol	CYP2C19
alpha-tocopherol	BDKRB2
alpha-tocopherol	SLC6A2
alpha-tocopherol	CALCR
alpha-tocopherol	AVPR1A
alpha-tocopherol	ADRA2B
alpha-tocopherol	DRD1
alpha-tocopherol	CASP1
alpha-tocopherol	CCKAR
alpha-tocopherol	CNR1
alpha-tocopherol	PTAFR
alpha-tocopherol	CHRM3
alpha-tocopherol	CA2
alpha-tocopherol	ADRA1D
alpha-tocopherol	ERBB2
alpha-tocopherol	LMNA
alpha-tocopherol	ADRB2
alpha-tocopherol	KMT2A
alpha-tocopherol	MEN1
alpha-tocopherol	CYP2A6
alpha-tocopherol	TACR2
alpha-tocopherol	VIPR1
alpha-tocopherol	SLC6A4
alpha-tocopherol	NR3C1
alpha-tocopherol	CCR2
alpha-tocopherol	PTPRC
alpha-tocopherol	HTR2A
alpha-tocopherol	USP1
alpha-tocopherol	HTR2B
alpha-tocopherol	HRH2
alpha-tocopherol	OPRD1
alpha-tocopherol	ADRB1
alpha-tocopherol	RAPGEF3
alpha-tocopherol	MC5R
alpha-tocopherol	CHRM5
alpha-tocopherol	DRD2
alpha-tocopherol	DRD4
alpha-tocopherol	NPY1R
alpha-tocopherol	MAPT
alpha-tocopherol	CCR5
alpha-tocopherol	ADRA2A
alpha-tocopherol	CHRM2
alpha-tocopherol	CYSLTR1
alpha-tocopherol	HTR2C
alpha-tocopherol	SIGMAR1
alpha-tocopherol	PDE5A
alpha-tocopherol	SNUPN
alpha-tocopherol	KPNB1
alpha-tocopherol	RAN
alpha-tocopherol	CXCR1
alpha-tocopherol	FLT1
alpha-tocopherol	MAOA
alpha-tocopherol	MC4R
alpha-tocopherol	PTPN1
alpha-tocopherol	GSTP1
alpha-tocopherol	NOX4
Caffeic acid	SULT1A3
Caffeic acid	SULT1C2
Caffeic acid	TP53
Caffeic acid	TYR
Caffeic acid	UBE2C
Caffeic acid	UGT1A1
Caffeic acid	UGT1A10
Caffeic acid	UGT1A3
Caffeic acid	UGT1A6
Caffeic acid	UGT1A7
Caffeic acid	UGT1A8
Caffeic acid	UGT1A9
Caffeic acid	UGT2B15
Caffeic acid	UGT2B17
Caffeic acid	UGT2B4
Caffeic acid	UGT2B7
Caffeic acid	MIF
Caffeic acid	KDM4E
Caffeic acid	MEN1
Caffeic acid	HDAC3
Caffeic acid	CA12
Caffeic acid	AKR1B10
Caffeic acid	KDM4A
Caffeic acid	SNUPN
Caffeic acid	ALDH1A1
Caffeic acid	EGFR
Caffeic acid	F2
Caffeic acid	CA1
Caffeic acid	CA2
Caffeic acid	LMNA
Caffeic acid	TTR
Caffeic acid	ESR1
Caffeic acid	MMP1
Caffeic acid	APP
Caffeic acid	GLA
Caffeic acid	POLB
Caffeic acid	CA3
Caffeic acid	HSP90AA1
Caffeic acid	HSP90AB1
Caffeic acid	MMP2
Caffeic acid	CYP3A4
Caffeic acid	ALOX5
Caffeic acid	GAA
Caffeic acid	MAPT
Caffeic acid	THRB
Caffeic acid	MMP9
Caffeic acid	AKR1B1
Caffeic acid	ARSA
Caffeic acid	HPGD
Caffeic acid	AKR1C4
Caffeic acid	PTPN1
Caffeic acid	NFKB1
Caffeic acid	ACHE
Caffeic acid	CA4
Caffeic acid	PTGS1
Caffeic acid	CA6
Caffeic acid	GPT
Caffeic acid	DPP4
Caffeic acid	APEX1
Caffeic acid	MPG
Caffeic acid	CA5A
Caffeic acid	PTPN7
Caffeic acid	AKR1C3
Caffeic acid	CA7
Caffeic acid	XDH
Caffeic acid	DUSP3
Caffeic acid	AKR1C2
Caffeic acid	HDAC4
Caffeic acid	ANTXR2
Caffeic acid	PMP22
Caffeic acid	KMT2A
Caffeic acid	AKR1C1
Caffeic acid	PTPN11
Caffeic acid	HYAL1
Caffeic acid	KCNH2
Caffeic acid	PLA2G7
Caffeic acid	HDAC1
Caffeic acid	KPNB1
Caffeic acid	CA9
Caffeic acid	HCAR2
Caffeic acid	HDAC7
Caffeic acid	HDAC2
Caffeic acid	HDAC10
Caffeic acid	HDAC11
Caffeic acid	EHMT2
Caffeic acid	HSD17B10
Caffeic acid	HDAC8
Caffeic acid	EGLN1
Caffeic acid	SLCO1B3
Caffeic acid	TDP1
Caffeic acid	HDAC6
Caffeic acid	POLK
Caffeic acid	BAZ2B
Caffeic acid	HDAC9
Caffeic acid	CA14
Caffeic acid	HDAC5
Caffeic acid	CA5B
Caffeic acid	SLCO1B1
Caffeic acid	P4HA1
Caffeic acid	PNLIP
Apigenin	TTR
Apigenin	DAPK1
Apigenin	CSNK2A1
Apigenin	TNKS2
Apigenin	KDM4E
Apigenin	SGK1
Apigenin	MEN1
Apigenin	PLK4
Apigenin	STK25
Apigenin	GABRP
Apigenin	CHEK1
Apigenin	GABRD
Apigenin	RGS12
Apigenin	NPC1
Apigenin	MAPK13
Apigenin	PDPK1
Apigenin	DAPK3
Apigenin	AKR1B10
Apigenin	ROCK2
Apigenin	GMNN
Apigenin	RPS6KA5
Apigenin	USP2
Apigenin	STK16
Apigenin	IDH1
Apigenin	PDE5A
Apigenin	USP1
Apigenin	STK10
Apigenin	GLS
Apigenin	CCNB2
Apigenin	TNKS
Apigenin	OXSR1
Apigenin	PAK4
Apigenin	CHEK2
Apigenin	ALDH1A1
Apigenin	EGFR
Apigenin	LMNA
Apigenin	ESR1
Apigenin	GBA
Apigenin	NR3C1
Apigenin	TP53
Apigenin	CYP1A1
Apigenin	CYBB
Apigenin	APP
Apigenin	MPO
Apigenin	CYP1A2
Apigenin	INSR
Apigenin	LCK
Apigenin	BCHE
Apigenin	CDK1
Apigenin	LYN
Apigenin	ABCB1
Apigenin	ELANE
Apigenin	CYP3A4
Apigenin	FGR
Apigenin	PARP1
Apigenin	ALOX5
Apigenin	ADORA3
Apigenin	CXCL8
Apigenin	AR
Apigenin	CYP2D6
Apigenin	MAPT
Apigenin	THRB
Apigenin	HSPA5
Apigenin	PIM1
Apigenin	TOP2A
Apigenin	VDR
Apigenin	CYP19A1
Apigenin	CYP2C9
Apigenin	CFTR
Apigenin	HSD17B1
Apigenin	PKM
Apigenin	CCNB1
Apigenin	GABRA1
Apigenin	ARSA
Apigenin	HPGD
Apigenin	ALOX15
Apigenin	TSHR
Apigenin	PRKCA
Apigenin	PRKACA
Apigenin	GABRG2
Apigenin	CSNK2A2
Apigenin	RXRA
Apigenin	NFKB1
Apigenin	MAOA
Apigenin	UGT1A1
Apigenin	UGT1A4
Apigenin	PRKACG
Apigenin	PRKACB
Apigenin	RPS6KB1
Apigenin	JAK1
Apigenin	CDK2
Apigenin	PON1
Apigenin	MAOB
Apigenin	MAPK3
Apigenin	DPP4
Apigenin	APEX1
Apigenin	GABRB3
Apigenin	MAPK1
Apigenin	AKT1
Apigenin	CYP2C19
Apigenin	ABCC1
Apigenin	PTGS2
Apigenin	OPRM1
Apigenin	UGT1A3
Apigenin	AHR
Apigenin	MAP2K2
Apigenin	FLT3
Apigenin	HSD17B2
Apigenin	PPARG
Apigenin	BRCA1
Apigenin	FEN1
Apigenin	THPO
Apigenin	OPRD1
Apigenin	OPRK1
Apigenin	CSK
Apigenin	SYK
Apigenin	MAPK8
Apigenin	MAPK9
Apigenin	GABRB2
Apigenin	XDH
Apigenin	CSNK1A1
Apigenin	CSNK1D
Apigenin	MAPKAPK2
Apigenin	CSNK1E
Apigenin	CLK1
Apigenin	CLK2
Apigenin	CLK3
Apigenin	RGS4
Apigenin	GSK3A
Apigenin	GSK3B
Apigenin	RORC
Apigenin	RPS6KA3
Apigenin	NEK2
Apigenin	MAP2K6
Apigenin	PLK1
Apigenin	MAPK12
Apigenin	MAPK10
Apigenin	PRKAA2
Apigenin	UGT2B15
Apigenin	BACE1
Apigenin	GNAI1
Apigenin	CSNK2B
Apigenin	HBB
Apigenin	GABRE
Apigenin	CSNK1G2
Apigenin	SMAD3
Apigenin	CDKL1
Apigenin	CDK6
Apigenin	CDK5
Apigenin	CDK16
Apigenin	NFKB2
Apigenin	RUNX1
Apigenin	PMP22
Apigenin	MAP2K1
Apigenin	TOP2B
Apigenin	KMT2A
Apigenin	PPARD
Apigenin	PTH1R
Apigenin	RELA
Apigenin	PPARA
Apigenin	DMPK
Apigenin	KCNMA1
Apigenin	STK4
Apigenin	PIN1
Apigenin	CAMK2B
Apigenin	CAMK2G
Apigenin	CAMK2D
Apigenin	DYRK1A
Apigenin	CBFB
Apigenin	CDK5R1
Apigenin	PDK1
Apigenin	STK38
Apigenin	RPS6KA1
Apigenin	MAPK11
Apigenin	NFE2L2
Apigenin	MAPK14
Apigenin	CAMK4
Apigenin	SMN1
Apigenin	MAPK6
Apigenin	HIF1A
Apigenin	CYP1B1
Apigenin	QPCT
Apigenin	NPSR1
Apigenin	PIM3
Apigenin	VRK2
Apigenin	CAMK1D
Apigenin	VRK3
Apigenin	MAPKAPK5
Apigenin	CCNB3
Apigenin	ESR2
Apigenin	ABCC2
Apigenin	PBK
Apigenin	CAMK1G
Apigenin	ATAD5
Apigenin	NR1H4
Apigenin	CAMKK2
Apigenin	MPHOSPH8
Apigenin	MAP3K5
Apigenin	ATXN2
Apigenin	HSD17B10
Apigenin	MYOC
Apigenin	VRK1
Apigenin	RIOK2
Apigenin	SLK
Apigenin	UGT1A10
Apigenin	UGT1A8
Apigenin	NEK6
Apigenin	CSNK1G1
Apigenin	SLCO1B3
Apigenin	NOX4
Apigenin	PAK6
Apigenin	TDP1
Apigenin	PIM2
Apigenin	PAK5
Apigenin	STK26
Apigenin	POLK
Apigenin	STK17A
Apigenin	TNIK
Apigenin	POLI
Apigenin	ABCG2
Apigenin	CAMK2A
Apigenin	POLH
Apigenin	NEU2
Apigenin	MAP4K5
Apigenin	SLCO1B1
Apigenin	CSNK1G3
Apigenin	HSD17B3
Apigenin	AURKB
Apigenin	DPP3
Apigenin	PTPN1
Apigenin	ACHE
Apigenin	CA1
Apigenin	CA2
Apigenin	CA3
Apigenin	CA4
Apigenin	ACE
Hydroxytyrosol	ALOX5
Luteolin	TTR
Luteolin	PPARG
Luteolin	DAPK1
Luteolin	GALNT2
Luteolin	PBRM1
Luteolin	IPMK
Luteolin	TNKS2
Luteolin	KDM4E
Luteolin	MEN1
Luteolin	TNFRSF10B
Luteolin	ALOX15B
Luteolin	CA12
Luteolin	AKR1B10
Luteolin	KDM4A
Luteolin	GMNN
Luteolin	IDH1
Luteolin	USP1
Luteolin	GLS
Luteolin	CCNB2
Luteolin	SNUPN
Luteolin	TNKS
Luteolin	RAPGEF3
Luteolin	ALDH1A1
Luteolin	PLG
Luteolin	CA1
Luteolin	CA2
Luteolin	LMNA
Luteolin	ESR1
Luteolin	MMP1
Luteolin	GBA
Luteolin	NR3C1
Luteolin	TP53
Luteolin	CYP1A1
Luteolin	CYBB
Luteolin	APP
Luteolin	CYP1A2
Luteolin	LCK
Luteolin	BCHE
Luteolin	GLA
Luteolin	CDK1
Luteolin	POLB
Luteolin	ABCB1
Luteolin	ELANE
Luteolin	MMP2
Luteolin	MMP3
Luteolin	CYP3A4
Luteolin	PARP1
Luteolin	ALOX5
Luteolin	GAA
Luteolin	AR
Luteolin	BCL2
Luteolin	CYP2D6
Luteolin	MAPT
Luteolin	THRB
Luteolin	HSPA5
Luteolin	PIM1
Luteolin	TOP1
Luteolin	TOP2A
Luteolin	CYP2C9
Luteolin	CCNB1
Luteolin	TYR
Luteolin	MMP9
Luteolin	HPGD
Luteolin	ALOX15
Luteolin	TSHR
Luteolin	ALOX12
Luteolin	TFE3
Luteolin	CSNK2A2
Luteolin	NFKB1
Luteolin	MAOA
Luteolin	CA4
Luteolin	PTGS1
Luteolin	CDK2
Luteolin	PON1
Luteolin	MAOB
Luteolin	DPP4
Luteolin	APEX1
Luteolin	CD38
Luteolin	CYP2C19
Luteolin	PTGS2
Luteolin	FLT3
Luteolin	BRCA1
Luteolin	FEN1
Luteolin	MMP12
Luteolin	CA7
Luteolin	SYK
Luteolin	MMP13
Luteolin	RECQL
Luteolin	XDH
Luteolin	FASN
Luteolin	GSK3A
Luteolin	GSK3B
Luteolin	GALK1
Luteolin	BLM
Luteolin	RAN
Luteolin	CSNK2B
Luteolin	CSNK2A1
Luteolin	SMAD3
Luteolin	CDK6
Luteolin	CDK5
Luteolin	NFKB2
Luteolin	RUNX1
Luteolin	KMT2A
Luteolin	RELA
Luteolin	GLO1
Luteolin	BCL2L1
Luteolin	PIN1
Luteolin	CBFB
Luteolin	WRN
Luteolin	KPNB1
Luteolin	CDK5R1
Luteolin	PDK1
Luteolin	NFE2L2
Luteolin	SMN1
Luteolin	HIF1A
Luteolin	CYP1B1
Luteolin	CCNB3
Luteolin	EHMT2
Luteolin	ATAD5
Luteolin	ATXN2
Luteolin	HSD17B10
Luteolin	GPR35
Luteolin	NOX4
Luteolin	MBNL1
Luteolin	TDP1
Luteolin	POLK
Luteolin	BAZ2B
Luteolin	POLI
Luteolin	ABCG2
Luteolin	POLH
Luteolin	NEU2
Luteolin	AMY1A
Luteolin	MAPK14
Luteolin	MAPK10
Luteolin	PSIP1
Luteolin	AURKB
Luteolin	DPP3
Luteolin	CA3
Luteolin	ACE
Luteolin	AKR1B1
Luteolin	ACHE
pinoresinol	PPARG
pinoresinol	PPARD
pinoresinol	PPARA
pinoresinol	ATAD5
pinoresinol	RACGAP1
