# Supplementary material for: Exploring the Impact of Bioactive Compounds Found in Extra Virgin Olive Oil on NRF2 Modulation in Alzheimer’s Disease
Source: Antioxidants (Basel). 2025 Aug 2;14(8):952. doi: 10.3390/antiox14080952 (PMC12382887; doi:10.3390/antiox14080952)
Supplement: Supplementary file 1 [file antioxidants-14-00952-s001.zip › SupplementaryFileS4.xlsx]

## Sheet: Sheet1
Common genes between the associated proteins of EVOO’s bioactive compounds with the gene targets of the clinical trials drugs with NRF2 activation ability
CFTR
KEAP1
NFE2L2
NFKBIA
NR1I2
PPARA
PPARG
PTGS2
RELA
SNCA
TNF
ALOX5
PTGS1
ESR2
ESR1
GSTP1
HDAC3
APP
HSP90AA1
AKR1B1
AKR1C2
HDAC4
HDAC1
HDAC7
HDAC2
HDAC10
HDAC8
HDAC6
HDAC9
HDAC5
CSNK2A1
AR
PIM1
TOP2A
VDR
CYP19A1
HSD17B1
ALOX15
AKT1
AHR
GSK3B
CSNK2B
CDK6
CYP1B1
NR1H4
AURKB
ACE
